# Supplementary material for: Genetic architecture of the maize kernel row number revealed by combining QTL mapping using a high-density genetic map and bulked segregant RNA sequencing
Source: BMC Genomics. 2016 Nov 14;17:915. doi: 10.1186/s12864-016-3240-y (PMC5109822; doi:10.1186/s12864-016-3240-y)
Supplement: Additional file 1: Table S1. — KRNs for the F2 population, the two pools, and the RIL population. (XLSX 26 kb) [file 12864_2016_3240_MOESM1_ESM.xlsx]

## Sheet: sheet1
Supplementary Table 1 KRNs for the F2 population, the two pools, and the RIL population
NO.	F2 population			Pools			RIL population
	ID	KRN		ID	KRN		ID	KRNa
1	BF1	14		L1	4		BF1	13.08
2	BF2	8		L2	4		BF2	9
3	BF3	8		L3	4		BF3	9.11
4	BF4	14		L4	4		BF4	13
5	BF5	12		L5	4		BF5	12.47
6	BF6	8		L6	6		BF6	5.33
7	BF7	10		L7	6		BF7	11.1
8	BF8	10		L8	6		BF8	11.17
9	BF9	12		L9	6		BF9	12
10	BF10	12		L10	6		BF10	11.5
11	BF11	8		L11	6		BF11	9
12	BF12	10		L12	6		BF12	9.33
13	BF13	16		L13	6		BF13	14.9
14	BF14	14		L14	6		BF14	13.4
15	BF15	10		L15	6		BF15	9.67
16	BF16	12		L16	6		BF16	12
17	BF17	12		L17	6		BF17	12.5
18	BF18	12		L18	6		BF18	13.2
19	BF19	12		L19	6		BF19	11.5
20	BF20	8		L20	6		BF20	11.33
21	BF21	12		L21	6		BF21	9.83
22	BF22	10		L22	6		BF22	11
23	BF23	12		L23	6		BF23	11.5
24	BF24	8		L24	6		BF24	9
25	BF25	16		L25	6		BF25	14.73
26	BF26	8		L26	6		BF26	8.6
27	BF27	10		L27	6		BF27	11.08
28	BF28	8		L28	6		BF29	5.1
29	BF29	8		L29	6		BF30	13.25
30	BF30	12		L30	6		BF31	11.8
31	BF31	12		L31	6		BF32	8
32	BF32	12		L32	6		BF33	11.6
33	BF33	12		L33	6		BF34	14.6
34	BF34	14		L34	6		BF35	11.8
35	BF35	12		L35	6		BF36	14.67
36	BF36	16		L36	6		BF37	12.53
37	BF37	12		L37	6		BF38	11.47
38	BF38	12		L38	6		BF39	7.67
39	BF39	10		L39	6		BF40	10
40	BF40	12		L40	6		BF41	13.83
41	BF41	14		L41	6		BF42	8.67
42	BF42	10		L42	6		BF43	18
43	BF43	16		L43	6		BF44	12.33
44	BF44	12		L44	6		BF45	11.6
45	BF45	12		L45	6		BF46	13.67
46	BF46	14		L46	6		BF47	12.67
47	BF47	14		L47	6		BF48	15.67
48	BF48	16		L48	6		BF49	6
49	BF49	8		L49	6		BF50	8.43
50	BF50	8		L50	6		BF51	8
51	BF51	12		L51	6		BF52	12.4
52	BF52	12		L52	6		BF53	8.17
53	BF53	10		L53	6		BF54	12
54	BF54	10		L54	6		BF55	8.67
55	BF55	8		L55	6		BF56	10.83
56	BF56	10		L56	6		BF57	11.67
57	BF57	12		L57	6		BF58	10.58
58	BF58	10		L58	6		BF59	5.33
59	BF59	8		L59	6		BF61	12.25
60	BF60	12		L60	6		BF62	13.5
61	BF61	12		L61	6		BF63	11.33
62	BF62	14		L62	6		BF64	11.67
63	BF63	10		H1	16		BF65	11.91
64	BF64	12		H2	16		BF66	14
65	BF65	12		H3	16		BF67	11.4
66	BF66	14		H4	16		BF68	12
67	BF67	12		H5	16		BF69	12.67
68	BF68	14		H6	16		BF70	8.2
69	BF69	14		H7	16		BF71	11.67
70	BF70	8		H8	16		BF72	7.53
71	BF71	12		H9	16		BF73	13.8
72	BF72	8		H10	16		BF74	12.13
73	BF73	14		H11	16		BF76	10.13
74	BF74	12		H12	16		BF77	13.27
75	BF75	8		H13	16		BF78	12
76	BF76	12		H14	16		BF79	12.33
77	BF77	14		H15	16		BF80	4
78	BF78	14		H16	16		BF81	9.73
79	BF79	12		H17	16		BF82	9.83
80	BF80	6		H18	16		BF83	14.77
81	BF81	12		H19	16		BF84	11.8
82	BF82	12		H20	16		BF85	12.2
83	BF83	16		H21	16		BF86	10.5
84	BF84	12		H22	16		BF88	10.47
85	BF85	12		H23	16		BF89	14.73
86	BF86	10		H24	16		BF90	11.8
87	BF87	10		H25	16		BF91	12
88	BF88	10		H26	16		BF92	6.67
89	BF89	16		H27	16		BF93	13
90	BF90	12		H28	16		BF94	10
91	BF91	12		H29	16		BF95	11.67
92	BF92	6		H30	16		BF96	6
93	BF93	14		H31	16		BF97	11.73
94	BF94	14		H32	16		BF98	13.1
95	BF95	12		H33	16		BF99	15.6
96	BF96	6		H34	16		BF100	12.67
97	BF97	12		H35	16		BF101	11.4
98	BF98	12		H36	16		BF102	4.83
99	BF99	16		H37	16		BF105	14.6
100	BF100	16		H38	16		BF106	13.33
101	BF101	12		H39	16		BF107	11.67
102	BF102	6		H40	16		BF108	14.81
103	BF103	10		H41	16		BF109	14.33
104	BF104	8		H42	16		BF110	12.73
105	BF105	14		H43	16		BF111	10.17
106	BF106	14		H44	16		BF112	10
107	BF107	12		H45	16		BF113	12.8
108	BF108	16		H46	16		BF114	12
109	BF109	14		H47	16		BF115	12.67
110	BF110	14		H48	16		BF117	10
111	BF111	12		H49	16		BF119	12
112	BF112	12		H50	16		BF121	4.67
113	BF113	14		H51	16		BF122	10.4
114	BF114	14		H52	16		BF123	11
115	BF115	14		H53	16		BF124	11.47
116	BF116	8		H54	16		BF125	14.6
117	BF117	12		H55	16		BF126	11.8
118	BF118	8		H56	16		BF127	12.6
119	BF119	12		H57	16		BF131	12.67
120	BF120	10		H58	18		BF132	12.67
121	BF121	6		H59	18		BF135	10.87
122	BF122	10		H60	18		BF136	14.33
123	BF123	10		H61	18		BF139	11.5
124	BF124	12					BF141	12.2
125	BF125	14					BF143	12.8
126	BF126	12					BF144	11.6
127	BF127	14					BF145	8.13
128	BF128	12					BF147	10.4
129	BF129	12					BF148	12.33
130	BF130	18					BF150	4
131	BF131	14					BF151	15.75
132	BF132	14					BF152	11.5
133	BF133	12					BF153	12.05
134	BF134	8					BF154	12.87
135	BF135	10					BF155	11.6
136	BF136	14					BF156	10.5
137	BF137	8					BF157	12.13
138	BF138	10					BF158	12
139	BF139	12					BF159	8
140	BF140	8					BF160	11.67
141	BF141	12					BF161	10.6
142	BF142	10					BF162	8.25
143	BF143	14					BF163	13.6
144	BF144	12					BF164	11.1
145	BF145	12					BF165	12.5
146	BF146	10					BF166	12.4
147	BF147	10					BF167	13.33
148	BF148	12					BF168	11
149	BF149	8					BF169	12.5
150	BF150	6					BF170	12.67
151	BF151	14					BF171	10.05
152	BF152	12					BF172	12.2
153	BF153	12					BF173	10
154	BF154	14					BF174	9.53
155	BF155	12					BF176	11.8
156	BF156	10					BF177	11.33
157	BF157	12					BF178	12.7
158	BF158	14					BF179	11.8
159	BF159	8					BF180	9.07
160	BF160	12					BF181	12
161	BF161	10					BF182	7.93
162	BF162	8					BF183	11.33
163	BF163	14					BF184	13
164	BF164	10					BF186	12.2
165	BF165	12					BF187	9.33
166	BF166	12					BF188	7.73
167	BF167	14					BF189	10.2
168	BF168	10					BF190	12.6
169	BF169	12					BF191	11.33
170	BF170	14					BF192	11.4
171	BF171	12					BF193	11.33
172	BF172	12					BF194	8
173	BF173	10					BF195	13.13
174	BF174	10					BF196	12.6
175	BF175	10					BF197	11
176	BF176	12					BF199	8
177	BF177	12					BF200	10.79
178	BF178	14					BF201	11.35
179	BF179	12					BF202	13.23
180	BF180	8					BF203	13.1
181	BF181	14					BF204	8.33
182	BF182	8					BF205	11.33
183	BF183	12					BF206	11
184	BF184	14					BF207	8
185	BF185	10					BF208	12.67
186	BF186	12					BF209	12.33
187	BF187	8					BF210	12.5
188	BF188	12					BF211	8
189	BF189	14					BF212	10.33
190	BF190	12					BF213	10
191	BF191	12					BF214	12.67
192	BF192	12					BF215	12.87
193	BF193	12					BF218	11
194	BF194	12					BF220	9.67
195	BF195	12					BF221	10
196	BF196	12					BF222	14.89
197	BF197	8					BF224	10.33
198	BF198	10					BF225	7.2
199	BF199	10					BF226	5
200	BF200	10					BF227	9.13
201	BF201	12					BF230	10.4
202	BF202	12					BF231	10.6
203	BF203	12					BF233	12
204	BF204	8					BF234	9.4
205	BF205	8					BF235	10.5
206	BF206	8					BF238	11.17
207	BF207	6					BF239	8
208	BF208	16					BF243	10.6
209	BF209	12					BF244	9.5
210	BF210	12					BF245	10.67
211	BF211	6					BF247	8
212	BF212	10					BF252	11.33
213	BF213	14					BF253	11
214	BF214	16					BF254	6.83
215	BF215	14					BF255	4.82
216	BF216	14					BF257	10.5
217	BF217	14					BF258	8
218	BF218	10					BF259	9.33
219	BF219	14					BF260	8.17
220	BF220	10					BF262	11.2
221	BF221	10					BF263	9
222	BF222	16					BF264	11
223	BF223	14					BF266	9.33
224	BF224	10					BF267	8
225	BF225	8					BF269	9.2
226	BF226	6					BF270	6.2
227	BF227	10					BF271	8.93
228	BF228	14					BF272	6.8
229	BF229	14					BF277	12
230	BF230	10					BF278	9.17
231	BF231	10					BF279	7.54
232	BF232	14					BF280	9.5
233	BF233	10					BF281	7
234	BF234	10					BF282	9
235	BF235	10					BF284	4.6
236	BF236	8					BF285	11.1
237	BF237	14					BF286	8.4
238	BF238	10					BF289	8.5
239	BF239	6					BF291	11.1
240	BF240	14					BF293	4
241	BF241	14					BF299	8.67
242	BF242	10
243	BF243	10
244	BF244	10
245	BF245	10
246	BF246	10
247	BF247	6
248	BF248	14
249	BF249	14
250	BF250	14
251	BF251	14
252	BF252	10
253	BF253	8
254	BF254	8
255	BF255	6
256	BF256	10
257	BF257	10
258	BF258	8
259	BF259	10
260	BF260	10
261	BF261	14
262	BF262	10
263	BF263	8
264	BF264	10
265	BF265	14
266	BF266	10
267	BF267	10
268	BF268	14
269	BF269	8
270	BF270	6
271	BF271	10
272	BF272	8
273	BF273	14
274	BF274	14
275	BF275	16
276	BF276	14
277	BF277	10
278	BF278	10
279	BF279	10
280	BF280	10
281	BF281	8
282	BF282	8
283	BF283	14
284	BF284	6
285	BF285	10
286	BF286	8
287	BF287	14
288	BF288	14
289	BF289	8
290	BF290	14
291	BF291	10
292	BF292	16
293	BF293	4
294	BF294	10
295	BF295	14
296	BF296	16
297	BF297	14
298	BF298	14
299	BF299	8
300	BF300	16
301	abe2	4
302	B73	16
Note: "ID" indicates the identifications of the F2 individuals or the RILs. a indicates the average KRNs of the two repeats for the RILs.
