# Supplementary material for: Genetic architecture of the maize kernel row number revealed by combining QTL mapping using a high-density genetic map and bulked segregant RNA sequencing
Source: BMC Genomics. 2016 Nov 14;17:915. doi: 10.1186/s12864-016-3240-y (PMC5109822; doi:10.1186/s12864-016-3240-y)
Supplement: Additional file 2: Table S2. — Rules of genotype coding used in genotyping F2 population by SLAF-seq. (XLSX 11 kb) [file 12864_2016_3240_MOESM2_ESM.xlsx]

## Sheet: Sheet1
Supplementary Table 2 Rules of genotype coding used in genotyping F2 population by SLAF-seq
Type	Paternal genotype	Maternal genotype	Offspring genotype
ab x cd	ab	cd	ac,ad,bc,bd,--
ef x eg	ef	eg	ee,ef,eg,fg，--
ab x cc	ab	cc	ac,bc，--
cc x ab	cc	ab	ac,bc，--
hk x hk	hk	hk	hh,hk,kk，--
lm x ll	lm	ll	lm,ll，--
nn x np	nn	np	nn,np，--
aa x bb	aa	bb	ab，--
Note:"--" indicates missing.
