# Supplementary material for: Genetic architecture of the maize kernel row number revealed by combining QTL mapping using a high-density genetic map and bulked segregant RNA sequencing
Source: BMC Genomics. 2016 Nov 14;17:915. doi: 10.1186/s12864-016-3240-y (PMC5109822; doi:10.1186/s12864-016-3240-y)
Supplement: Additional file 6: Table S3. — Protein coding genes within four QTL identified in the F2 population. (XLSX 37 kb) [file 12864_2016_3240_MOESM6_ESM.xlsx]

## Sheet: Sheet1
Supplementary Table 3 Protein coding genes within four QTL identified in the F2 population
QTL	Chr	Gene	Start position	End position	Strand	Annotation
qKRN1	1	GRMZM2G126032	268233022	268234168	-	Putative uncharacterized protein
qKRN1	1	GRMZM2G126038	268235564	268239476	-	Hypothetical protein LOC100280404
qKRN1	1	GRMZM2G126049	268243256	268244266	+	Putative uncharacterized protein
qKRN1	1	GRMZM2G456238	268299884	268305317	+	Putative uncharacterized protein
qKRN1	1	GRMZM5G881950	268317860	268325494	+	Putative uncharacterized protein
qKRN1	1	GRMZM5G845962	268375189	268376178	+	Putative uncharacterized protein
qKRN1	1	GRMZM2G127559	268401145	268405974	-	RNA recognition motif containing protein
qKRN1	1	GRMZM2G127521	268409607	268412985	-	Putative uncharacterized protein
qKRN1	1	GRMZM5G835691	268431882	268459888	+	Putative uncharacterized protein
qKRN1	1	GRMZM5G889225	268496900	268497535	+	Putative uncharacterized protein
qKRN1	1	GRMZM2G339452	268500830	268502814	+	Putative uncharacterized protein
qKRN1	1	GRMZM5G865626	268504277	268506002	+	Putative uncharacterized protein
qKRN1	1	AC197054.3_FG002	268608516	268609031	+	Putative uncharacterized protein
qKRN1	1	GRMZM2G000622	268624221	268630527	-	Hypothetical protein LOC100192064
qKRN1	1	GRMZM2G176735	268657819	268678314	-	Hypothetical protein LOC100275187
qKRN1	1	GRMZM2G476973	268721323	268722783	-	Hypothetical protein LOC100304182
qKRN1	1	GRMZM2G137788	268802186	268806287	-	Putative uncharacterized protein
qKRN1	1	GRMZM2G149315	268878904	268880814	+	Cytochrome b561
qKRN1	1	GRMZM2G044569	268942960	268947663	+	Putative uncharacterized protein
qKRN1	1	GRMZM2G044898	268949195	268951440	-	Hypothetical protein LOC100383346
qKRN1	1	GRMZM2G457346	269002904	269003544	-	Seed maturation protein PM41
qKRN1	1	AC190496.1_FG002	269004259	269005066	+	Putative uncharacterized protein
qKRN1	1	GRMZM2G155738	269004259	269005066	-	Putative uncharacterized protein
qKRN1	1	GRMZM2G155760	269012398	269013154	-	Putative uncharacterized protein
qKRN1	1	GRMZM2G155767	269016266	269022761	+	Histidine kinase
qKRN1	1	GRMZM2G046849	269089056	269092027	+	Putative uncharacterized protein
qKRN1	1	GRMZM2G046966	269092279	269096343	-	Putative uncharacterized protein
qKRN1	1	GRMZM2G047055	269100968	269103693	+	Putative uncharacterized protein
qKRN1	1	GRMZM2G423423	269147449	269148335	+	Putative uncharacterized protein
qKRN1	1	GRMZM2G059981	269174736	269180487	-	Hypothetical protein LOC100384526
qKRN1	1	GRMZM2G059964	269184123	269184774	+	Cortical cell-delineating protein
qKRN1	1	GRMZM2G359929	269186559	269192080	-	Putative uncharacterized protein
qKRN1	1	GRMZM2G073912	269283865	269292626	-	3,4-dihydroxy-2-butanone kinase
qKRN1	1	GRMZM5G863645	269350251	269355402	-	Hypothetical protein LOC100272277
qKRN1	1	GRMZM2G015073	269364429	269371095	-	Hypothetical protein LOC100381461
qKRN1	1	GRMZM2G157727	269388274	269395277	-	Hypothetical protein LOC100384268
qKRN1	1	GRMZM5G867390	269419683	269424715	-	Hypothetical protein LOC100280282
qKRN1	1	GRMZM5G862643	269520389	269520832	-	Putative uncharacterized protein
qKRN1	1	GRMZM5G813124	269521686	269522679	-	Putative uncharacterized protein
qKRN1	1	GRMZM2G583462	269534158	269535239	+	Putative uncharacterized protein
qKRN1	1	GRMZM5G826838	269559834	269572335	+	Putative uncharacterized protein
qKRN1	1	GRMZM5G825695	269622651	269633197	-	Putative uncharacterized protein
qKRN1	1	GRMZM2G412793	269649979	269654028	-	Putative uncharacterized protein
qKRN1	1	GRMZM2G077147	269707858	269709728	+	Putative uncharacterized protein
qKRN1	1	GRMZM2G477879	269990792	269993014	+	Putative uncharacterized protein
qKRN1	1	GRMZM5G857351	269998480	269999383	+	Putative uncharacterized protein
qKRN1	1	GRMZM2G047372	270035836	270038084	-	Hypothetical protein LOC100382332
qKRN1	1	GRMZM2G585674	270059621	270060152	-	Putative uncharacterized protein
qKRN1	1	GRMZM2G056909	270090336	270091098	+	Putative uncharacterized protein
qKRN1	1	GRMZM2G056914	270094201	270097488	-	Putative uncharacterized protein
qKRN1	1	GRMZM2G107540	270119004	270120070	+	Putative uncharacterized protein
qKRN1	1	GRMZM6G534004	270128696	270129208	-	Putative uncharacterized protein
qKRN1	1	GRMZM2G447218	270129940	270130968	-	Putative uncharacterized protein
qKRN1	1	GRMZM2G047038	270191276	270202265	+	Putative uncharacterized protein
qKRN1	1	GRMZM2G369607	270311906	270313753	+	Putative uncharacterized protein
qKRN1	1	GRMZM2G071025	270318386	270325104	+	Hypothetical protein LOC100273981
qKRN1	1	GRMZM2G150166	270417003	270422432	+	Putative uncharacterized protein
qKRN1	1	GRMZM2G530234	270475116	270476041	+	Putative uncharacterized protein
qKRN1	1	GRMZM2G024958	270487503	270497217	-	Putative uncharacterized protein
qKRN1	1	GRMZM2G133169	270571160	270573052	+	Putative uncharacterized protein
qKRN1	1	GRMZM2G133198	270626194	270627181	-	Hypothetical protein LOC100276750
qKRN1	1	GRMZM2G704053	270668267	270671686	+	Hypothetical protein LOC100274321
qKRN1	1	GRMZM2G443453	270723658	270729322	+	Hypothetical protein LOC100279110
qKRN1	1	GRMZM2G143238	270731874	270736161	-	Putative uncharacterized protein
qKRN1	1	GRMZM2G028500	270772473	270774320	-	Hypothetical protein LOC100275193
qKRN1	1	GRMZM2G327208	270800567	270801893	-	Hypothetical protein LOC100273884
qKRN1	1	GRMZM2G413835	270802556	270809980	+	Putative uncharacterized protein
qKRN1	1	GRMZM2G026780	270897979	270898979	-	Putative uncharacterized protein
qKRN1	1	GRMZM2G329864	270899851	270903664	-	Putative uncharacterized protein
qKRN1	1	GRMZM2G162154	270956503	270957553	-	Putative uncharacterized protein
qKRN1	1	GRMZM2G019267	271027530	271032041	+	Hypothetical protein LOC100279243
qKRN1	1	GRMZM2G019806	271047086	271049436	-	Symbiotic ammonium transporter
qKRN1	1	GRMZM2G088162	271094196	271099292	-	Hypothetical protein LOC100276374
qKRN1	1	GRMZM2G470651	271130455	271130896	-	Putative uncharacterized protein
qKRN1	1	GRMZM2G153292	271172696	271181023	+	Putative uncharacterized protein
qKRN1	1	GRMZM2G179473	271186914	271196144	+	Hypothetical protein LOC100194132
qKRN1	1	GRMZM2G179490	271217671	271220049	-	Hypothetical protein LOC100280049
qKRN1	1	AC211401.4_FG003	271251594	271252826	+	Putative uncharacterized protein
qKRN1	1	GRMZM2G149576	271272971	271289468	-	Hypothetical protein LOC100382501
qKRN1	1	GRMZM2G450153	271305954	271312404	+	Hypothetical protein LOC100191851
qKRN1	1	GRMZM2G401331	271379568	271381337	-	Hypothetical protein LOC100277151
qKRN1	1	GRMZM2G455433	271386028	271389776	-	Putative uncharacterized protein
qKRN1	1	GRMZM2G017709	271399253	271403616	-	Putative uncharacterized protein
qKRN1	1	GRMZM2G017087	271407490	271415210	-	Putative uncharacterized protein
qKRN1	1	GRMZM2G073754	271633671	271636674	+	Putative uncharacterized protein
qKRN1	1	GRMZM2G000743	271693702	271695058	-	KNOX1 domain containing protein
qKRN1	1	GRMZM2G054361	271834818	271837308	-	Hypothetical protein LOC100217270
qKRN1	1	GRMZM2G141472	271979049	271980921	+	Hypothetical protein LOC100274409
qKRN1	1	GRMZM2G101460	272036273	272053468	-	Hypothetical protein LOC100279198
qKRN1	1	GRMZM2G092198	272101204	272103668	+	Pentatricopeptide repeat protein-like mRNA
qKRN1	1	GRMZM5G828661	272106767	272108238	-	Hypothetical protein LOC100382316
qKRN1	1	GRMZM2G092091	272109897	272113700	-	Putative uncharacterized protein
qKRN1	1	GRMZM2G049349	272284844	272287578	-	Hypothetical protein LOC100274266
qKRN1	1	GRMZM2G061442	272321007	272324663	-	Hypothetical protein LOC100276583
qKRN1	1	GRMZM2G137891	272340323	272342968	-	Hypothetical protein LOC100275311
qKRN1	1	GRMZM2G178261	272415607	272419742	+	Putative uncharacterized protein
qKRN1	1	GRMZM2G089118	272508402	272509169	+	Putative uncharacterized protein
qKRN1	1	GRMZM2G089102	272521374	272524179	+	Putative uncharacterized protein
qKRN1	1	GRMZM2G300412	272557116	272563914	-	Putative uncharacterized protein
qKRN1	1	GRMZM2G125170	272565321	272565882	-	BSD domain containing protein
qKRN1	1	GRMZM2G082633	272621602	272623295	-	Putative uncharacterized protein
qKRN1	1	GRMZM2G058884	272638359	272639048	+	Putative uncharacterized protein
qKRN1	1	GRMZM2G359217	272641851	272643707	-	Putative uncharacterized protein
qKRN1	1	AC233878.1_FG004	272711753	272730612	-	Putative uncharacterized protein
qKRN1	1	GRMZM2G179906	272866057	272868952	+	Hypothetical protein LOC100276526
qKRN1	1	GRMZM2G090152	272894755	272897521	+	Hypothetical protein LOC100383262
qKRN1	1	GRMZM2G090124	272899335	272902126	+	Hypothetical protein LOC100191173
qKRN1	1	GRMZM2G090112	272904000	272905206	+	Hypothetical protein LOC100275243
qKRN1	1	GRMZM2G090070	272907940	272911570	+	Putative uncharacterized protein
qKRN1	1	GRMZM2G050914	272937164	272941590	+	Putative uncharacterized protein
qKRN1	1	GRMZM2G027059	273003521	273007187	-	4-hydroxy-3-methylbut-2-enyl diphosphate reductase
qKRN1	1	GRMZM2G442472	273074243	273076215	+	Putative uncharacterized protein
qKRN1	1	GRMZM2G143142	273099310	273103312	+	Hypothetical protein LOC100279645
qKRN1	1	GRMZM2G396114	273157848	273168093	-	Homeodomain protein JUBEL1
qKRN1	1	GRMZM2G481184	273317945	273318192	-	Putative uncharacterized protein
qKRN1	1	GRMZM2G481187	273351307	273353145	+	Putative uncharacterized protein
qKRN1	1	GRMZM2G481194	273364982	273366122	-	Putative uncharacterized protein
qKRN1	1	GRMZM2G180232	273368585	273370403	-	Putative uncharacterized protein
qKRN1	1	GRMZM2G481211	273388982	273390973	+	Putative uncharacterized protein
qKRN1	1	GRMZM2G180246	273393236	273396891	-	Putative GRF-interacting factor 1
qKRN1	1	GRMZM2G108115	273439062	273443742	-	Endoplasmic oxidoreductin-1
qKRN1	1	AC215178.3_FG002	273452504	273452836	+	Putative uncharacterized protein
qKRN1	1	GRMZM2G090043	273511950	273512701	+	Putative uncharacterized protein
qKRN1	1	GRMZM2G391936	273514151	273518985	-	Plastid ADP-glucose pyrophosphorylase large subunit
qKRN1	1	GRMZM2G164085	273602182	273607645	+	Putative uncharacterized protein
qKRN1	1	GRMZM2G164088	273633103	273636648	-	Hypothetical protein LOC100273027
qKRN1	1	AC184871.2_FG009	273740134	273741620	+	Putative uncharacterized protein
qKRN1	1	GRMZM2G147917	273742361	273744358	-	Putative uncharacterized protein
qKRN1	1	GRMZM2G147900	273759019	273760563	+	Hypothetical protein LOC100383443
qKRN1	1	GRMZM2G147849	273761376	273764703	-	Endo-1,4-beta-glucanase Cel1
qKRN1	1	GRMZM2G131525	273842906	273849374	+	Syntaxin-related protein KNOLLE
qKRN1	1	GRMZM2G131575	273852128	273853789	+	Hypothetical protein LOC100194038
qKRN1	1	AC201797.4_FG006	273898098	273899790	+	Putative uncharacterized protein
qKRN1	1	GRMZM2G115839	273915612	273916767	+	Hypothetical protein LOC100191965
qKRN1	1	GRMZM2G416388	273932226	273937442	-	CBS domain protein
qKRN1	1	GRMZM2G116635	273940147	273941131	+	Hypothetical protein LOC100276962
qKRN1	1	GRMZM2G416426	273943314	273953851	-	Putative uncharacterized protein
qKRN1	1	AC190915.3_FG007	273957175	273957793	-	Putative uncharacterized protein
qKRN1	1	GRMZM2G361662	273958886	273963637	+	Putative uncharacterized protein
qKRN1	1	GRMZM2G361593	273963482	273967146	-	Myo-inositol kinase
qKRN1	1	GRMZM2G442658	274050254	274054148	-	Alcohol dehydrogenase 1 Fragment
qKRN1	1	GRMZM2G133652	274128154	274131626	-	Putative uncharacterized protein
qKRN1	1	GRMZM2G133749	274131764	274137848	+	Hypothetical protein LOC100194389
qKRN1	1	GRMZM2G418263	274304203	274310142	+	Putative uncharacterized protein
qKRN1	1	GRMZM2G033135	274310954	274334366	+	Putative uncharacterized protein
qKRN1	1	GRMZM2G135283	274342102	274347177	+	Putative uncharacterized protein
qKRN1	1	GRMZM5G852097	274348403	274350214	+	Putative uncharacterized protein
qKRN1	1	GRMZM2G008517	274373112	274373935	+	Putative uncharacterized protein
qKRN1	1	GRMZM2G169825	274475289	274478058	+	Putative uncharacterized protein
qKRN1	1	GRMZM2G472278	274482180	274483112	-	Putative uncharacterized protein
qKRN1	1	GRMZM2G095798	274549094	274550074	+	Putative uncharacterized protein
qKRN1	1	GRMZM5G872254	274550895	274552434	+	Hypothetical protein LOC100383392
qKRN1	1	GRMZM2G396451	274561455	274577750	-	Putative uncharacterized protein
qKRN1	1	GRMZM5G877929	274578973	274579305	+	Putative uncharacterized protein
qKRN1	1	GRMZM2G095519	274588323	274590355	-	Putative uncharacterized protein
qKRN1	1	GRMZM2G095511	274598475	274600271	-	Putative uncharacterized protein
qKRN1	1	GRMZM2G089001	274738997	274739821	+	Putative uncharacterized protein
qKRN1	1	GRMZM2G301071	274775918	274780056	+	Hypothetical protein LOC100384369
qKRN1	1	GRMZM2G001869	274785488	274790445	+	Double strand break repair protein
qKRN1	1	GRMZM2G301089	274801584	274803327	+	Helix-loop-helix DNA-binding domain containing protein
qKRN1	1	GRMZM2G109776	274908747	274910861	-	Putative uncharacterized protein
qKRN1	1	AC200627.3_FG005	274911541	274912272	-	Putative uncharacterized protein
qKRN1	1	GRMZM2G398608	274928757	274931960	-	Putative uncharacterized protein
qKRN1	1	GRMZM2G018487	274947476	274951614	+	WRKY1
qKRN1	1	GRMZM2G322001	275008228	275009600	+	Prenylated Rab receptor 2
qKRN1	1	GRMZM2G018798	275011431	275016786	-	Putative uncharacterized protein
qKRN1	1	GRMZM2G460594	275049870	275051004	+	Putative uncharacterized protein
qKRN1	1	GRMZM2G159295	275052382	275058949	-	Putative uncharacterized protein
qKRN1	1	AC186412.4_FG011	275091554	275092458	-	Putative uncharacterized protein
qKRN1	1	GRMZM2G159285	275098311	275101078	-	Putative uncharacterized protein
qKRN1	1	GRMZM2G149681	275113936	275116025	+	Methyltransferase small domain
qKRN1	1	GRMZM2G449558	275117246	275121252	-	Putative uncharacterized protein
qKRN1	1	GRMZM2G149775	275151282	275153619	+	Hypothetical protein LOC100216551
qKRN1	1	GRMZM2G149923	275154534	275157007	+	Calmodulin-like
qKRN1	1	GRMZM2G149952	275157705	275161519	-	ATP sulfurylase Fragment
qKRN1	1	GRMZM2G155312	275207652	275217231	-	Putative uncharacterized protein
qKRN1	1	GRMZM2G169671	275290500	275294312	-	Putative uncharacterized protein
qKRN1	1	GRMZM2G056645	275315689	275330924	-	Hypothetical protein LOC100381565
qKRN2	2	GRMZM2G168516	19090783	19091786	-	Putative uncharacterized protein
qKRN2	2	GRMZM2G399862	19131902	19132831	-	Putative uncharacterized protein
qKRN2	2	GRMZM2G099130	19134109	19138634	-	Putative uncharacterized protein
qKRN2	2	GRMZM2G144153	19239895	19243413	-	Putative glutathione peroxidase
qKRN2	2	GRMZM2G144083	19244753	19250983	-	Hypothetical protein LOC100274413
qKRN2	2	GRMZM2G120016	19268233	19269788	+	Hypothetical protein LOC100273251
qKRN2	2	GRMZM2G143512	19329257	19337335	-	Putative uncharacterized protein
qKRN2	2	GRMZM2G171556	19386395	19389567	+	Hypothetical protein LOC100216615
qKRN2	2	GRMZM2G469313	19390329	19392986	-	Putative uncharacterized protein
qKRN2	2	GRMZM2G071253	19435536	19439272	+	Hypothetical protein LOC100193829
qKRN2	2	GRMZM2G071327	19439865	19441123	+	Putative uncharacterized protein
qKRN2	2	AC214523.3_FG002	19608354	19609879	-	Putative uncharacterized protein
qKRN2	2	GRMZM2G044143	19611957	19650488	+	Putative uncharacterized protein
qKRN2	2	GRMZM2G003307	19661323	19665297	-	Putative uncharacterized protein
qKRN2	2	GRMZM5G825321	19769962	19772850	-	Hypothetical protein LOC100382187
qKRN2	2	GRMZM2G162271	19819440	19820030	+	Putative uncharacterized protein
qKRN2	2	GRMZM2G162276	19823668	19824729	-	Hypothetical protein LOC100273254
qKRN2	2	GRMZM2G162319	19876046	19876822	+	Putative uncharacterized protein
qKRN2	2	GRMZM2G462258	19877086	19879216	-	Putative uncharacterized protein
qKRN2	2	GRMZM2G462261	19881423	19886384	+	Hypothetical protein LOC100272268
qKRN2	2	GRMZM2G162333	19888815	19891284	+	Putative uncharacterized protein
qKRN2	2	GRMZM2G077811	19906059	19908465	+	Hypothetical protein LOC100216737
qKRN2	2	GRMZM2G170509	19943989	19945254	+	Putative uncharacterized protein
qKRN2	2	GRMZM2G170516	19947706	19949192	-	Hypothetical protein LOC100275524
qKRN2	2	GRMZM2G170520	19983243	19984636	-	Putative uncharacterized protein
qKRN2	2	GRMZM2G170522	19989746	19999478	-	Putative uncharacterized protein
qKRN2	2	GRMZM2G132756	20055124	20057264	-	Putative uncharacterized protein
qKRN2	2	GRMZM2G132774	20062688	20063949	-	Putative uncharacterized protein
qKRN2	2	GRMZM2G132777	20067099	20068328	+	Acetylglutamate kinase
qKRN2	2	GRMZM2G458974	20075545	20079107	-	Hypothetical protein LOC100384332
qKRN2	2	GRMZM2G158657	20083041	20085698	+	Carotenoid cleavage dioxygenase (CCD7)
qKRN2	2	GRMZM2G084062	20226461	20272117	+	Putative uncharacterized protein
qKRN2	2	GRMZM2G129300	20337963	20339010	+	Putative uncharacterized protein
qKRN2	2	GRMZM2G129298	20345562	20346609	+	Hypothetical protein LOC100303934
qKRN2	2	GRMZM2G121275	20452257	20453577	-	Putative uncharacterized protein
qKRN2	2	GRMZM2G121223	20456138	20461278	-	Hypothetical protein LOC100274578
qKRN2	2	GRMZM2G702954	20533665	20535185	-	Putative uncharacterized protein
qKRN2	2	GRMZM2G101290	20538918	20540705	+	Putative uncharacterized protein
qKRN2	2	GRMZM2G101181	20541703	20545865	-	Growth regulator like protein
qKRN2	2	GRMZM2G078648	20613644	20614245	-	Putative uncharacterized protein
qKRN2	2	GRMZM2G172936	20632553	20633410	-	Dehydration-responsive element-binding protein 1C
qKRN2	2	GRMZM2G411639	20670197	20675878	+	Putative uncharacterized protein
qKRN2	2	GRMZM2G028969	20720151	20721075	-	Putative uncharacterized protein
qKRN2	2	GRMZM2G325513	20726311	20727441	-	Dehydration-responsive element-binding protein 1B
qKRN2	2	AC207188.3_FG002	20744010	20744561	-	Putative uncharacterized protein
qKRN2	2	GRMZM2G105137	20746096	20747513	-	R2R3MYB-domain protein
qKRN2	2	GRMZM2G139458	20816236	20817214	-	Putative uncharacterized protein
qKRN2	2	GRMZM2G139463	20819675	20830002	+	Hypothetical protein LOC100280081
qKRN2	2	GRMZM2G429035	20986711	20987558	+	Hypothetical protein LOC100276308
qKRN2	2	GRMZM2G044884	21017573	21021597	+	Putative uncharacterized protein
qKRN2	2	GRMZM2G044752	21024779	21026404	+	Homeobox-leucine zipper protein ATHB-4
qKRN2	2	GRMZM2G347027	21031626	21034600	-	Hypothetical protein LOC100280109
qKRN2	2	GRMZM2G346982	21042964	21044579	+	Hypothetical protein LOC100384008
qKRN2	2	GRMZM2G328781	21147030	21149693	+	Putative uncharacterized protein
qKRN2	2	GRMZM2G026050	21153769	21156714	-	Putative uncharacterized protein
qKRN2	2	GRMZM2G175816	21160407	21162874	-	Hypothetical protein LOC100194205
qKRN2	2	GRMZM2G475678	21187724	21188794	-	Putative uncharacterized protein
qKRN2	2	GRMZM5G805505	21231379	21232602	-	Hypothetical protein LOC100272603
qKRN2	2	GRMZM2G055180	21347526	21348862	+	Ethylene-responsive transcription factor 2
qKRN2	2	GRMZM2G337229	21389641	21391610	+	Putative uncharacterized protein
qKRN2	2	GRMZM2G086648	21404014	21417783	+	Putative uncharacterized protein
qKRN2	2	AC212835.3_FG001	21480013	21481662	-	Putative uncharacterized protein
qKRN2	2	AC212835.3_FG002	21483025	21483788	+	Putative uncharacterized protein
qKRN2	2	GRMZM5G892080	21532310	21532956	-	Putative uncharacterized protein
qKRN2	2	GRMZM5G881965	21549095	21550503	+	Hypothetical protein LOC100273368
qKRN2	2	GRMZM5G859526	21582693	21584082	-	Hypothetical protein LOC100192476
qKRN2	2	AC212835.3_FG004	21583173	21583634	+	Putative uncharacterized protein
qKRN2	2	AC212835.3_FG007	21631613	21634968	+	Putative uncharacterized protein
qKRN2	2	AC212835.3_FG008	21636490	21638201	-	Putative uncharacterized protein
qKRN2	2	AC212835.3_FG010	21650859	21656662	+	Putative uncharacterized protein
qKRN2	2	GRMZM5G857992	21659964	21665567	-	Putative uncharacterized protein
qKRN2	2	GRMZM2G019919	21882159	21886917	+	RNA recognition water-stress protein1
qKRN2	2	GRMZM2G320827	21891692	21892831	+	Hypothetical protein LOC100277445
qKRN2	2	GRMZM2G020701	21897930	21901669	+	Putative uncharacterized protein
qKRN2	2	GRMZM2G020826	21902606	21905173	-	Hypothetical protein LOC100384141
qKRN2	2	GRMZM2G021035	21905545	21906410	+	Hypothetical protein LOC100278161
qKRN2	2	GRMZM2G021044	21907392	21910615	-	SET domain-containing protein SET104
qKRN2	2	GRMZM2G021530	21948509	21951226	-	Putative uncharacterized protein
qKRN2	2	GRMZM2G076950	22016471	22018837	-	Hypothetical protein LOC100382076
qKRN2	2	GRMZM2G077002	22022637	22026411	-	GATA transcription factor 29
qKRN2	2	GRMZM2G152194	22098833	22112601	-	Putative uncharacterized protein
qKRN2	2	GRMZM2G123387	22124688	22129615	-	Superfamily of TFs having WRKY and zinc finger domains
qKRN2	2	GRMZM2G123373	22138334	22142239	-	Hypothetical protein LOC100280027
qKRN2	2	GRMZM2G425225	22142714	22143621	-	Putative uncharacterized protein
qKRN2	2	GRMZM2G425211	22161333	22161824	-	Putative uncharacterized protein
qKRN2	2	GRMZM2G351330	22220873	22222180	+	Putative uncharacterized protein
qKRN2	2	GRMZM2G351318	22250716	22252287	+	Hypothetical protein LOC100276169
qKRN2	2	GRMZM2G051179	22257919	22262692	-	Hypothetical protein LOC100382320
qKRN2	2	GRMZM2G016649	22414453	22418920	+	Hypothetical protein LOC100279868
qKRN2	2	GRMZM2G168917	22444903	22446413	+	Putative uncharacterized protein
qKRN2	2	GRMZM2G465188	22496748	22498854	-	Brittle stalk-2-like protein 9
qKRN2	2	GRMZM2G131982	22527448	22530936	-	Putative uncharacterized protein
qKRN2	2	GRMZM2G132055	22536175	22540481	+	Putative uncharacterized protein
qKRN2	2	GRMZM2G104166	22655983	22660400	+	Putative uncharacterized protein
qKRN2	2	GRMZM2G404973	22692870	22695229	-	GATA zinc finger family protein
qKRN2	2	GRMZM2G009208	22729494	22732649	+	Putative uncharacterized protein
qKRN2	2	GRMZM2G109217	22796055	22816496	+	Putative uncharacterized protein
qKRN2	2	GRMZM2G109244	22816325	22817791	-	Putative uncharacterized protein
qKRN2	2	GRMZM2G109262	22818186	22819325	-	Putative uncharacterized protein
qKRN2	2	GRMZM2G545802	22820980	22854576	-	Putative uncharacterized protein
qKRN2	2	GRMZM5G860469	22855099	22865844	+	Putative uncharacterized protein
qKRN2	2	AC234521.1_FG006	22891424	22892551	-	Putative uncharacterized protein
qKRN2	2	GRMZM5G825909	22894288	22899981	+	Hypothetical protein LOC100275582
qKRN2	2	AC234521.1_FG004	22918360	22919097	+	Putative uncharacterized protein
qKRN2	2	AC234521.1_FG007	23021715	23022056	+	Putative uncharacterized protein
qKRN2	2	GRMZM5G810061	23124080	23127981	+	Putative uncharacterized protein
qKRN2	2	GRMZM2G070863	23128165	23137499	-	Hypothetical protein LOC100272917
qKRN2	2	GRMZM2G062554	23193541	23199004	+	Putative uncharacterized protein
qKRN2	2	GRMZM2G062471	23198144	23201321	-	Secretory protein-like
qKRN2	2	GRMZM2G429254	23232111	23233220	-	SAUR11 - auxin-responsive SAUR family member
qKRN2	2	GRMZM2G133854	23235632	23257168	-	Putative uncharacterized protein
qKRN2	2	GRMZM2G178998	23327304	23330538	-	Hypothetical protein LOC100273446
qKRN2	2	GRMZM2G054795	23380099	23382093	+	Hypothetical protein LOC100193442
qKRN2	2	GRMZM2G394450	23504839	23509410	-	Hypothetical protein LOC100383472
qKRN2	2	GRMZM2G165083	23518601	23519816	+	Putative uncharacterized protein
qKRN2	2	GRMZM2G003784	23571008	23573148	+	Pepsin A
qKRN2	2	GRMZM2G003769	23574255	23575215	-	Peroxisomal biogenesis factor 11 family protein
qKRN2	2	GRMZM2G304745	23576102	23579908	-	Putative uncharacterized protein
qKRN2	2	GRMZM2G505380	23588894	23592019	-	Putative uncharacterized protein
qKRN2	2	GRMZM2G034668	23595677	23598863	-	Putative uncharacterized protein
qKRN2	2	GRMZM2G436523	23606580	23608005	+	Putative uncharacterized protein
qKRN2	2	GRMZM2G122937	23614588	23619743	+	Remorin
qKRN2	2	GRMZM2G123202	23621911	23623663	-	R2R3MYB-domain protein
qKRN2	2	GRMZM2G153268	23758072	23759626	+	Hypothetical protein LOC100194335
qKRN2	2	GRMZM2G453311	23759435	23761999	-	Putative uncharacterized protein
qKRN2	2	GRMZM2G354909	23800347	23805107	-	Hypothetical protein LOC100280419
qKRN2	2	GRMZM2G053977	23844991	23849522	-	Putative uncharacterized protein
qKRN2	2	GRMZM2G136486	23939511	23942039	+	Putative uncharacterized protein
qKRN2	2	GRMZM2G136469	23942977	23943530	-	Putative uncharacterized protein
qKRN2	2	GRMZM2G057930	24021904	24023820	-	Hypothetical protein LOC100274424
qKRN2	2	GRMZM2G177923	24093636	24097497	+	Hypothetical protein LOC100381616
qKRN2	2	GRMZM2G177937	24097702	24101330	+	Hypothetical protein LOC100272895
qKRN2	2	GRMZM2G078526	24150977	24154759	+	Hypothetical protein LOC100192071
qKRN2	2	GRMZM2G078440	24162130	24165510	+	Hypothetical protein LOC100193500
qKRN2	2	GRMZM2G529437	24165736	24166275	-	Putative uncharacterized protein
qKRN2	2	GRMZM2G078409	24166809	24167435	-	Putative uncharacterized protein
qKRN2	2	GRMZM2G078373	24168523	24172535	-	Putative uncharacterized protein
qKRN2	2	GRMZM2G078279	24179119	24182799	-	Beta-expansin 3
qKRN2	2	AC211589.3_FG003	24251450	24252029	-	Putative uncharacterized protein
qKRN2	2	GRMZM2G066820	24291590	24295758	+	Arabinose-proton symporter
qKRN2	2	GRMZM2G027049	24331084	24336866	-	Putative uncharacterized protein
qKRN2	2	GRMZM2G026926	24360914	24363125	+	Putative uncharacterized protein
qKRN2	2	GRMZM2G026656	24391863	24395471	+	Putative uncharacterized protein
qKRN2	2	GRMZM2G026558	24460969	24463119	+	Putative uncharacterized protein
qKRN2	2	GRMZM2G177812	24498593	24503843	-	ABC transporter
qKRN2	2	GRMZM2G177866	24511951	24512767	-	Hypothetical protein LOC100277206
qKRN2	2	GRMZM2G157207	24552034	24570053	-	Hypothetical protein LOC100276454
qKRN2	2	GRMZM2G157196	24572784	24577765	+	Putative uncharacterized protein
qKRN2	2	GRMZM2G124371	24654786	24661097	-	Hypothetical protein LOC100304223
qKRN2	2	GRMZM5G839763	24878635	24881986	-	Putative uncharacterized protein
qKRN2	2	GRMZM2G447090	24984707	24987168	+	Hypothetical protein LOC100191393
qKRN2	2	GRMZM5G803490	24987243	24990796	-	Putative uncharacterized protein
qKRN2	2	GRMZM5G836429	24996382	24996831	+	Putative uncharacterized protein
qKRN2	2	GRMZM2G434557	25011901	25013145	+	Integral membrane protein
qKRN2	2	GRMZM2G064124	25074249	25075390	-	Putative uncharacterized protein
qKRN2	2	GRMZM2G364328	25181589	25183858	-	MtN21 nodulin protein-like
qKRN2	2	GRMZM2G061928	25232214	25239732	+	Inorganic pyrophosphatase
qKRN2	2	AC186337.3_FG003	25257316	25257792	-	Putative uncharacterized protein
qKRN2	2	GRMZM2G033379	25281550	25287553	+	Putative uncharacterized protein
qKRN2	2	GRMZM2G331250	25286365	25287487	-	Hypothetical protein LOC100273488
qKRN2	2	GRMZM2G160175	25359374	25362283	+	Hypothetical protein LOC100191847
qKRN2	2	GRMZM2G702966	25390908	25391330	-	Putative uncharacterized protein
qKRN2	2	GRMZM2G702968	25396375	25396797	-	Putative uncharacterized protein
qKRN5	5	GRMZM2G052821	110498744	110551861	-	Hypothetical protein LOC100280217
qKRN5	5	GRMZM2G006107	111290072	111300850	+	Putative uncharacterized protein
qKRN5	5	GRMZM2G067549	111342744	111344007	+	Putative uncharacterized protein
qKRN5	5	GRMZM5G897265	111374929	111375718	-	Putative uncharacterized protein
qKRN5	5	GRMZM2G335019	111376592	111378825	-	Putative uncharacterized protein
qKRN5	5	GRMZM2G394311	111414092	111417166	-	IAA-amino acid hydrolase ILR1
qKRN5	5	GRMZM2G394300	111450301	111454243	+	Putative uncharacterized protein
qKRN5	5	GRMZM2G092835	111462566	111463347	-	Putative uncharacterized protein
qKRN5	5	AC203183.3_FG001	111724500	111724710	+	Putative uncharacterized protein
qKRN5	5	GRMZM2G701761	111959685	111959978	+	Putative uncharacterized protein
qKRN5	5	GRMZM2G302563	112003757	112004735	-	Putative uncharacterized protein
qKRN5	5	GRMZM2G394123	112010309	112011286	-	Putative uncharacterized protein
qKRN5	5	GRMZM2G094353	112033688	112034938	-	Putative uncharacterized protein
qKRN5	5	AC183413.3_FG006	112078491	112084663	-	Putative uncharacterized protein
qKRN5	5	GRMZM2G147894	112448726	112450572	-	TPR domain containing protein
qKRN5	5	GRMZM5G874612	112562176	112562472	+	Putative uncharacterized protein
qKRN5	5	GRMZM2G437758	112637300	112638052	+	Hypothetical protein LOC100277906
qKRN5	5	GRMZM2G137046	112670143	112675317	+	Transcription factor HY5
qKRN5	5	GRMZM2G052011	112788193	112790662	+	Ring canal kelch
qKRN5	5	GRMZM2G144081	112964229	112966353	-	Putative uncharacterized protein
qKRN5	5	GRMZM2G008647	113096154	113102351	-	Putative uncharacterized protein
qKRN5	5	GRMZM2G305096	113098448	113101043	+	Putative uncharacterized protein
qKRN5	5	GRMZM2G460864	113542519	113546885	-	Putative uncharacterized protein
qKRN5	5	GRMZM2G056661	113766130	113816550	+	Putative uncharacterized protein
qKRN5	5	GRMZM2G020419	113821560	113822328	+	Putative uncharacterized protein
qKRN5	5	GRMZM2G085587	114124996	114128111	+	Putative uncharacterized protein
qKRN5	5	GRMZM2G085678	114131334	114133006	-	Ethylene responsive element
qKRN5	5	AC205331.3_FG004	114357688	114359515	-	Putative uncharacterized protein
qKRN5	5	GRMZM2G449941	114408210	114409765	+	Putative uncharacterized protein
qKRN5	5	GRMZM5G892723	114415567	114416985	-	Putative uncharacterized protein
qKRN5	5	AC185256.3_FG002	114521081	114522111	-	Putative uncharacterized protein
qKRN5	5	AC185256.3_FG003	114625873	114632693	+	Putative uncharacterized protein
qKRN5	5	AC214287.3_FG005	114633484	114636861	+	Putative uncharacterized protein
qKRN5	5	GRMZM5G877874	114772987	114775454	-	Hypothetical protein LOC100275807
qKRN5	5	GRMZM2G159155	114777863	114808376	-	DNA methyltransferase 1-associated protein 1
qKRN5	5	GRMZM2G132095	115223950	115225127	+	Hypothetical protein LOC100275516
qKRN5	5	GRMZM2G111987	115247661	115248734	-	Hypothetical protein LOC100275516
qKRN5	5	AC190925.2_FG002	115325115	115325594	-	Putative uncharacterized protein
qKRN5	5	GRMZM2G453152	115325200	115331506	+	Putative uncharacterized protein
qKRN5	5	GRMZM2G039016	115361551	115363936	+	Putative uncharacterized protein
qKRN5	5	GRMZM2G070744	115425555	115427931	+	Hypothetical protein LOC100275553
qKRN5	5	GRMZM2G396169	115428157	115439461	+	MADS6
qKRN5	5	GRMZM2G497531	115622350	115626295	+	Hypothetical protein LOC100216795
qKRN5	5	GRMZM5G803365	115626336	115627652	+	Chloroplast small heat shock protein
qKRN5	5	GRMZM2G069649	115766152	115769185	+	F-box family member
qKRN5	5	GRMZM5G899825	115932092	115933630	-	Hypothetical protein LOC100384645
qKRN5	5	GRMZM2G574181	116013292	116013970	-	Putative uncharacterized protein
qKRN5	5	GRMZM2G452633	116015655	116020426	-	Hypothetical protein LOC100272257
qKRN5	5	GRMZM2G406075	116027953	116028550	+	Putative uncharacterized protein
qKRN5	5	AC185265.3_FG003	116033977	116036206	+	Putative uncharacterized protein
qKRN5	5	GRMZM2G117872	116379001	116381556	+	Hypothetical protein LOC100383100
qKRN5	5	GRMZM2G117823	116384845	116396035	-	Hypothetical protein LOC100191363
qKRN5	5	AC206227.4_FG001	116457823	116461792	+	Putative uncharacterized protein
qKRN5	5	GRMZM2G179551	116747696	116749152	+	Hypothetical protein LOC100273461
qKRN5	5	GRMZM2G171604	116903623	116911871	+	26S protease regulatory subunit S10B
qKRN8-1	8	GRMZM2G396951	72606724	72607403	-	Hypothetical protein LOC100274568
qKRN8-1	8	GRMZM2G096435	72608489	72609397	-	Oleosin Bn-V
qKRN8-1	8	GRMZM2G396927	72610642	72612006	-	Putative uncharacterized protein
qKRN8-1	8	GRMZM5G820393	72631875	72633857	-	Putative uncharacterized protein
qKRN8-1	8	AC203227.3_FG001	72686294	72686874	+	Putative uncharacterized protein
qKRN8-1	8	GRMZM2G404011	72720777	72723554	+	Putative uncharacterized protein
qKRN8-1	8	GRMZM2G102891	72750165	72752947	+	Acidic ribosomal protein P2a-2
qKRN8-1	8	GRMZM2G119809	72904843	72907132	+	Acidic ribosomal protein P2
qKRN8-1	8	GRMZM2G164129	72997458	72998181	+	Putative uncharacterized protein
qKRN8-1	8	GRMZM2G105712	73204346	73206734	+	Hypothetical protein LOC100194313
qKRN8-1	8	GRMZM2G406177	73207062	73212834	-	Putative uncharacterized protein
qKRN8-1	8	GRMZM2G063069	73244854	73248581	-	ATP binding protein
qKRN8-1	8	GRMZM2G063025	73249725	73256257	-	Hypothetical protein LOC100382356
qKRN8-1	8	GRMZM2G363805	73258861	73260135	-	Hypothetical protein LOC100279696
qKRN8-1	8	GRMZM2G001991	73364928	73369816	+	Dihydroflavonol-4-reductase
qKRN8-1	8	GRMZM2G002034	73369713	73372535	-	Putative uncharacterized protein
qKRN8-1	8	GRMZM2G166062	73390426	73394062	-	Putative uncharacterized protein
qKRN8-1	8	GRMZM2G466731	73394162	73396353	+	Putative uncharacterized protein
qKRN8-1	8	GRMZM2G397616	73412731	73413812	-	Putative uncharacterized protein
qKRN8-1	8	GRMZM2G097768	73418620	73424707	-	Hypothetical protein LOC100193700
qKRN8-1	8	AC188724.3_FG006	73645075	73645962	-	Putative uncharacterized protein
qKRN8-1	8	GRMZM2G029974	73649512	73651586	+	Hypothetical protein LOC100194229
qKRN8-1	8	GRMZM2G328438	73654879	73656447	+	Putative uncharacterized protein
qKRN8-1	8	GRMZM5G842508	73678215	73682670	+	Putative uncharacterized protein
qKRN8-1	8	GRMZM5G851564	73768203	73771457	+	Putative uncharacterized protein
qKRN8-1	8	GRMZM2G150484	74040042	74050277	+	Hypothetical protein LOC100280182
qKRN8-1	8	GRMZM2G019771	74139262	74140892	-	Putative uncharacterized protein
qKRN8-1	8	GRMZM2G141353	74178815	74180134	-	Putative uncharacterized protein
qKRN8-1	8	GRMZM2G063144	74199846	74207105	-	Putative uncharacterized protein
qKRN8-1	8	AC186807.4_FG002	74221157	74221495	+	Putative uncharacterized protein
qKRN8-1	8	GRMZM2G414315	74420546	74421859	+	Putative uncharacterized protein
qKRN8-1	8	GRMZM2G045664	74456860	74457773	-	Putative uncharacterized protein
qKRN8-1	8	GRMZM2G128726	74507299	74508552	-	Hypothetical protein LOC100278414
qKRN8-1	8	GRMZM2G128748	74525701	74531086	-	Putative uncharacterized protein
qKRN8-1	8	GRMZM2G013115	74584856	74590241	+	Hypothetical protein LOC100383493
qKRN8-1	8	GRMZM2G331393	74932577	74935180	+	Putative uncharacterized protein
qKRN8-1	8	GRMZM2G518198	74987352	74990634	+	Putative uncharacterized protein
qKRN8-1	8	GRMZM2G058456	75116719	75120448	+	Putative uncharacterized protein
qKRN8-1	8	GRMZM2G058305	75119745	75123757	-	Putative uncharacterized protein
qKRN8-1	8	GRMZM2G044591	75160086	75164067	-	Hypothetical protein LOC100279944
qKRN8-1	8	GRMZM2G343428	75166487	75168813	+	Putative uncharacterized protein
qKRN8-1	8	GRMZM2G102936	75339553	75340406	-	Putative uncharacterized protein
qKRN8-1	8	GRMZM2G300610	75400696	75401115	-	Putative uncharacterized protein
qKRN8-1	8	GRMZM2G000700	75409244	75415380	-	Putative uncharacterized protein
qKRN8-1	8	GRMZM2G000706	75416337	75419591	-	Putative uncharacterized protein
qKRN8-1	8	GRMZM2G162413	75503686	75508589	+	Putative uncharacterized protein
qKRN8-1	8	GRMZM2G162450	75508770	75510438	-	Putative uncharacterized protein
qKRN8-1	8	GRMZM2G316807	75551748	75553530	+	Putative uncharacterized protein
qKRN8-1	8	AC231180.2_FG001	75553680	75562635	+	Putative uncharacterized protein
qKRN8-1	8	AC231180.2_FG006	75646247	75647874	+	Putative uncharacterized protein
qKRN8-1	8	GRMZM2G158788	75834313	75835553	-	Hypothetical protein LOC100191327
qKRN8-1	8	GRMZM2G158818	75837226	75842430	-	Putative uncharacterized protein
qKRN8-1	8	GRMZM5G807767	76011360	76016337	+	Hypothetical protein LOC100279779
qKRN8-1	8	GRMZM5G864412	76019677	76024604	-	Putative uncharacterized protein
qKRN8-1	8	GRMZM5G896826	76027445	76027977	+	Putative uncharacterized protein
qKRN8-1	8	GRMZM5G822426	76028798	76031559	-	Putative uncharacterized protein
qKRN8-1	8	GRMZM2G015692	76041012	76047878	-	Hypothetical protein LOC100383313
qKRN8-1	8	GRMZM2G338696	76159866	76162988	+	Hypothetical protein LOC100280144
qKRN8-1	8	GRMZM2G338661	76164205	76166378	-	Putative uncharacterized protein
qKRN8-1	8	GRMZM2G401721	76174431	76265960	-	Putative uncharacterized protein
qKRN8-1	8	GRMZM5G884544	76501403	76506292	+	Hypothetical protein LOC100217234
qKRN8-1	8	AC233854.1_FG002	76508874	76510401	-	Putative uncharacterized protein
qKRN8-1	8	GRMZM2G431850	76606724	76609901	+	Putative uncharacterized protein
qKRN8-1	8	GRMZM2G130784	76613459	76616633	+	Putative uncharacterized protein
qKRN8-1	8	GRMZM2G408881	76651868	76653382	-	Putative uncharacterized protein
qKRN8-1	8	GRMZM5G872618	76687262	76687624	-	Hypothetical protein LOC100384612
qKRN8-1	8	GRMZM2G416201	76687823	76690742	+	Putative uncharacterized protein
qKRN8-1	8	AC189792.3_FG005	76747661	76748266	-	Putative uncharacterized protein
